# Supplementary material for: Cell type-specific alterations in fatty acid metabolism in neuronal subpopulations of schizophrenia and construction of a diagnostic model
Source: Front Psychiatry. 2026 Apr 21;17:1770038. doi: 10.3389/fpsyt.2026.1770038 (PMC13139169; doi:10.3389/fpsyt.2026.1770038)
Supplement: SUPPLEMENTARY TABLE 1 — The complete gene list of the hallmark fatty acid metabolism gene set. [file Table1.xlsx]

## Sheet: Sheet1
term	gene
HALLMARK_FATTY_ACID_METABOLISM	ACAA1
HALLMARK_FATTY_ACID_METABOLISM	ACAA2
HALLMARK_FATTY_ACID_METABOLISM	ACADL
HALLMARK_FATTY_ACID_METABOLISM	ACADM
HALLMARK_FATTY_ACID_METABOLISM	ACOT8
HALLMARK_FATTY_ACID_METABOLISM	ACOX1
HALLMARK_FATTY_ACID_METABOLISM	ACSL1
HALLMARK_FATTY_ACID_METABOLISM	ALDH3A2
HALLMARK_FATTY_ACID_METABOLISM	MIX23
HALLMARK_FATTY_ACID_METABOLISM	CPT2
HALLMARK_FATTY_ACID_METABOLISM	CYP4A11
HALLMARK_FATTY_ACID_METABOLISM	DECR1
HALLMARK_FATTY_ACID_METABOLISM	ECH1
HALLMARK_FATTY_ACID_METABOLISM	ECI1
HALLMARK_FATTY_ACID_METABOLISM	ELOVL5
HALLMARK_FATTY_ACID_METABOLISM	FABP1
HALLMARK_FATTY_ACID_METABOLISM	FABP2
HALLMARK_FATTY_ACID_METABOLISM	HADH
HALLMARK_FATTY_ACID_METABOLISM	HIBCH
HALLMARK_FATTY_ACID_METABOLISM	HMGCL
HALLMARK_FATTY_ACID_METABOLISM	HSD17B11
HALLMARK_FATTY_ACID_METABOLISM	IDH1
HALLMARK_FATTY_ACID_METABOLISM	ME1
HALLMARK_FATTY_ACID_METABOLISM	MGLL
HALLMARK_FATTY_ACID_METABOLISM	MLYCD
HALLMARK_FATTY_ACID_METABOLISM	PCBD1
HALLMARK_FATTY_ACID_METABOLISM	RETSAT
HALLMARK_FATTY_ACID_METABOLISM	S100A10
HALLMARK_FATTY_ACID_METABOLISM	SUCLG1
HALLMARK_FATTY_ACID_METABOLISM	VNN1
HALLMARK_FATTY_ACID_METABOLISM	EHHADH
HALLMARK_FATTY_ACID_METABOLISM	ALDH9A1
HALLMARK_FATTY_ACID_METABOLISM	HADHB
HALLMARK_FATTY_ACID_METABOLISM	ECHS1
HALLMARK_FATTY_ACID_METABOLISM	ACADS
HALLMARK_FATTY_ACID_METABOLISM	CA2
HALLMARK_FATTY_ACID_METABOLISM	HSD17B10
HALLMARK_FATTY_ACID_METABOLISM	ALDH1A1
HALLMARK_FATTY_ACID_METABOLISM	ACADVL
HALLMARK_FATTY_ACID_METABOLISM	HSD17B4
HALLMARK_FATTY_ACID_METABOLISM	CA4
HALLMARK_FATTY_ACID_METABOLISM	ADH1C
HALLMARK_FATTY_ACID_METABOLISM	ADH7
HALLMARK_FATTY_ACID_METABOLISM	PTS
HALLMARK_FATTY_ACID_METABOLISM	MAOA
HALLMARK_FATTY_ACID_METABOLISM	HAO2
HALLMARK_FATTY_ACID_METABOLISM	HSD17B7
HALLMARK_FATTY_ACID_METABOLISM	MCEE
HALLMARK_FATTY_ACID_METABOLISM	ACAT2
HALLMARK_FATTY_ACID_METABOLISM	AUH
HALLMARK_FATTY_ACID_METABOLISM	HPGD
HALLMARK_FATTY_ACID_METABOLISM	FH
HALLMARK_FATTY_ACID_METABOLISM	HMGCS2
HALLMARK_FATTY_ACID_METABOLISM	ALAD
HALLMARK_FATTY_ACID_METABOLISM	GPD1
HALLMARK_FATTY_ACID_METABOLISM	ACO2
HALLMARK_FATTY_ACID_METABOLISM	CBR1
HALLMARK_FATTY_ACID_METABOLISM	GRHPR
HALLMARK_FATTY_ACID_METABOLISM	ACOT2
HALLMARK_FATTY_ACID_METABOLISM	G0S2
HALLMARK_FATTY_ACID_METABOLISM	MDH2
HALLMARK_FATTY_ACID_METABOLISM	HSP90AA1
HALLMARK_FATTY_ACID_METABOLISM	BCKDHB
HALLMARK_FATTY_ACID_METABOLISM	UROS
HALLMARK_FATTY_ACID_METABOLISM	YWHAH
HALLMARK_FATTY_ACID_METABOLISM	LDHA
HALLMARK_FATTY_ACID_METABOLISM	CRYZ
HALLMARK_FATTY_ACID_METABOLISM	RDH16
HALLMARK_FATTY_ACID_METABOLISM	INMT
HALLMARK_FATTY_ACID_METABOLISM	UGDH
HALLMARK_FATTY_ACID_METABOLISM	GSTZ1
HALLMARK_FATTY_ACID_METABOLISM	IDH3B
HALLMARK_FATTY_ACID_METABOLISM	MDH1
HALLMARK_FATTY_ACID_METABOLISM	CRAT
HALLMARK_FATTY_ACID_METABOLISM	ETFDH
HALLMARK_FATTY_ACID_METABOLISM	CD36
HALLMARK_FATTY_ACID_METABOLISM	ECI2
HALLMARK_FATTY_ACID_METABOLISM	SDHD
HALLMARK_FATTY_ACID_METABOLISM	ACSL5
HALLMARK_FATTY_ACID_METABOLISM	HSDL2
HALLMARK_FATTY_ACID_METABOLISM	HMGCS1
HALLMARK_FATTY_ACID_METABOLISM	SDHC
HALLMARK_FATTY_ACID_METABOLISM	CD1D
HALLMARK_FATTY_ACID_METABOLISM	GCDH
HALLMARK_FATTY_ACID_METABOLISM	GPD2
HALLMARK_FATTY_ACID_METABOLISM	ALDH3A1
HALLMARK_FATTY_ACID_METABOLISM	SLC22A5
HALLMARK_FATTY_ACID_METABOLISM	PDHB
HALLMARK_FATTY_ACID_METABOLISM	TDO2
HALLMARK_FATTY_ACID_METABOLISM	FASN
HALLMARK_FATTY_ACID_METABOLISM	NBN
HALLMARK_FATTY_ACID_METABOLISM	PSME1
HALLMARK_FATTY_ACID_METABOLISM	PPARA
HALLMARK_FATTY_ACID_METABOLISM	NCAPH2
HALLMARK_FATTY_ACID_METABOLISM	BPHL
HALLMARK_FATTY_ACID_METABOLISM	ODC1
HALLMARK_FATTY_ACID_METABOLISM	CA6
HALLMARK_FATTY_ACID_METABOLISM	DLD
HALLMARK_FATTY_ACID_METABOLISM	HCCS
HALLMARK_FATTY_ACID_METABOLISM	EPHX1
HALLMARK_FATTY_ACID_METABOLISM	DLST
HALLMARK_FATTY_ACID_METABOLISM	FMO1
HALLMARK_FATTY_ACID_METABOLISM	AOC3
HALLMARK_FATTY_ACID_METABOLISM	UROD
HALLMARK_FATTY_ACID_METABOLISM	CPT1A
HALLMARK_FATTY_ACID_METABOLISM	KMT5A
HALLMARK_FATTY_ACID_METABOLISM	UBE2L6
HALLMARK_FATTY_ACID_METABOLISM	MIF
HALLMARK_FATTY_ACID_METABOLISM	SUCLG2
HALLMARK_FATTY_ACID_METABOLISM	CPOX
HALLMARK_FATTY_ACID_METABOLISM	SMS
HALLMARK_FATTY_ACID_METABOLISM	CBR3
HALLMARK_FATTY_ACID_METABOLISM	NTHL1
HALLMARK_FATTY_ACID_METABOLISM	CIDEA
HALLMARK_FATTY_ACID_METABOLISM	IDI1
HALLMARK_FATTY_ACID_METABOLISM	AADAT
HALLMARK_FATTY_ACID_METABOLISM	REEP6
HALLMARK_FATTY_ACID_METABOLISM	HSPH1
HALLMARK_FATTY_ACID_METABOLISM	APEX1
HALLMARK_FATTY_ACID_METABOLISM	NSDHL
HALLMARK_FATTY_ACID_METABOLISM	ADIPOR2
HALLMARK_FATTY_ACID_METABOLISM	ACSL4
HALLMARK_FATTY_ACID_METABOLISM	ACSS1
HALLMARK_FATTY_ACID_METABOLISM	ENO3
HALLMARK_FATTY_ACID_METABOLISM	IDH3G
HALLMARK_FATTY_ACID_METABOLISM	LGALS1
HALLMARK_FATTY_ACID_METABOLISM	METAP1
HALLMARK_FATTY_ACID_METABOLISM	ALDOA
HALLMARK_FATTY_ACID_METABOLISM	ACSM3
HALLMARK_FATTY_ACID_METABOLISM	LTC4S
HALLMARK_FATTY_ACID_METABOLISM	D2HGDH
HALLMARK_FATTY_ACID_METABOLISM	ADSL
HALLMARK_FATTY_ACID_METABOLISM	SUCLA2
HALLMARK_FATTY_ACID_METABOLISM	SDHA
HALLMARK_FATTY_ACID_METABOLISM	XIST
HALLMARK_FATTY_ACID_METABOLISM	OSTC
HALLMARK_FATTY_ACID_METABOLISM	GLUL
HALLMARK_FATTY_ACID_METABOLISM	CYP4A22
HALLMARK_FATTY_ACID_METABOLISM	GABARAPL1
HALLMARK_FATTY_ACID_METABOLISM	AQP7
HALLMARK_FATTY_ACID_METABOLISM	CYP1A1
HALLMARK_FATTY_ACID_METABOLISM	PRDX6
HALLMARK_FATTY_ACID_METABOLISM	ERP29
HALLMARK_FATTY_ACID_METABOLISM	H2AZ1
HALLMARK_FATTY_ACID_METABOLISM	GAPDHS
HALLMARK_FATTY_ACID_METABOLISM	DHCR24
HALLMARK_FATTY_ACID_METABOLISM	GAD2
HALLMARK_FATTY_ACID_METABOLISM	PTPRG
HALLMARK_FATTY_ACID_METABOLISM	IL4I1
HALLMARK_FATTY_ACID_METABOLISM	TP53INP2
HALLMARK_FATTY_ACID_METABOLISM	PDHA1
HALLMARK_FATTY_ACID_METABOLISM	RAP1GDS1
HALLMARK_FATTY_ACID_METABOLISM	CEL
HALLMARK_FATTY_ACID_METABOLISM	BLVRA
HALLMARK_FATTY_ACID_METABOLISM	SERINC1
HALLMARK_FATTY_ACID_METABOLISM	BMPR1B
HALLMARK_FATTY_ACID_METABOLISM	RDH11
HALLMARK_FATTY_ACID_METABOLISM	ENO2
