# Supplementary material for: Cell type-specific alterations in fatty acid metabolism in neuronal subpopulations of schizophrenia and construction of a diagnostic model
Source: Front Psychiatry. 2026 Apr 21;17:1770038. doi: 10.3389/fpsyt.2026.1770038 (PMC13139169; doi:10.3389/fpsyt.2026.1770038)
Supplement: SUPPLEMENTARY TABLE 2 — Immune feature gene sets used for single-sample gene set variation analysis (ssGSEA). [file Table2.xlsx]

## Sheet: 免疫特征
Gene	Signature name	Gene	Signature name	Gene	Signature name	Gene	Signature name
IDO1	IFNg-signature	HLA-DPA1	MHC-Class-II	CTLA4	Immunoinhibitors	CD27	Immunocostimulators
CXCL10		HLA-DPB1		PDCD1		CD28
CXCL9		HLA-DPB2		LAG3		CD40LG
HLA-DRA		HLA-DQA1		BTLA		CD40
STAT1		HLA-DQB1		CD160		CD70
IFNG		HLA-DQB2		IDO1		CD80
B2M	MHC-Class-I	HLA-DRB1		IL10		CD86
TAP1		HLA-E	Non-Class	TIGIT		ICOS
TAP2		HLA-F		TGFB1		IL6
HLA-A		HLA-G		HAVCR2		TMEM173
HLA-B		CCR5	Chemokines	CD274		TNFRSF13B
HLA-C		CCL3		PDCD1LG2		TNFRSF14
ICAM1	Adhesion-molecules	CCL4		GZMA	Cytolytic-activity	TNFRSF17
ICAM2		CCL5		PRF1		TNFRSF18
ICAM3		CXCL9				TNFRSF4
ICAM4		CXCL10				TNFRSF9
ICAM5		CXCL11				TNFSF13B
VCAM1						TNFSF13
