# Supplementary material for: Cell type-specific alterations in fatty acid metabolism in neuronal subpopulations of schizophrenia and construction of a diagnostic model
Source: Front Psychiatry. 2026 Apr 21;17:1770038. doi: 10.3389/fpsyt.2026.1770038 (PMC13139169; doi:10.3389/fpsyt.2026.1770038)
Supplement: SUPPLEMENTARY TABLE 3 — Sequences of primers used for quantitative real-time PCR (qPCR). [file Table3.xlsx]

## Sheet: Sheet1
引物名称	序列(5,to 3,)
Mouse Actin F	CAGCCTTCCTTCTTGGGTATG
Mouse Actin R	GGCATAGAGGTCTTTACGGATG
Mouse ACAA1 F	GGTGGCATCAGAAATGGGTCTTA
Mouse ACAA1 R	GGCAGTCTCTGGCTTTCTCACT
Mouse ACAT2 F	CGGTGTGGAGCCTTCTGTTA
Mouse ACAT2 R	TTAGCTATTGCCGCAGACAC
Mouse PSME1 F	TCCTCCTGCAACGCCTAAAA
Mouse PSME1 R	TGCAACCAGGTAGTGACCAG
Mouse S100A10 F	ATGCCATCCCAAATGGAGCA
Mouse S100A10 R	GAACTCCCGTTCCATGAGCA
Mouse ACSS1 F	GCTGGTCGTTACTGGGAGAC
Mouse ACSS1 R	GGCATCCCCATACTTCAGCA
